# Supplementary material for: Investigating the Influence of Diverse Functionalized Carbon Nanotubes as Conductive Fibers on Paper-Based Sulfur Cathodes in Lithium–Sulfur Batteries
Source: Nanomaterials (Basel). 2024 Mar 7;14(6):484. doi: 10.3390/nano14060484 (PMC10975383; doi:10.3390/nano14060484)
Supplement: Supplementary file 1 [file nanomaterials-14-00484-s001.zip]

Archive with 1 entries (1 files):
- nanomaterials-2905373-supplementary.pdf
